# Supplementary material for: Multiscale-Engineered Muscle Constructs: PEG Hydrogel Micro-Patterning on an Electrospun PCL Mat Functionalized with Gold Nanoparticles
Source: Int J Mol Sci. 2021 Dec 27;23(1):260. doi: 10.3390/ijms23010260 (PMC8745500; doi:10.3390/ijms23010260)
Supplement: Supplementary file 1 [file ijms-23-00260-s001.zip]

Archive with 1 entries (1 files):
- ijms-1466511-supplementary.pdf
